# Supplementary material for: Population dynamics and community structure of Anopheles mosquitoes along the China-Myanmar border
Source: Parasit Vectors. 2015 Sep 4;8:445. doi: 10.1186/s13071-015-1057-1 (PMC4559305; doi:10.1186/s13071-015-1057-1)
Supplement: Additional file 1: — GPS readings of all surveyed houses. (XLSX 18 kb) [file 13071_2015_1057_MOESM1_ESM.xlsx]

## Sheet: Sheet1
GPS readings of all surveyed houses
Village	HouseNo	Latitude	Longitude	Elevation (m)
Dao Nong	DN01	24.6753	97.5863	675
Dao Nong	DN02	24.6755	97.5865	671
Dao Nong	DN03	24.6754	97.5865	676
Dao Nong	DN04	24.6751	97.5864	673
Dao Nong	DN05	24.6746	97.5865	671
Dao Nong	DN06	24.6754	97.5865	676
Dao Nong	DN08	24.6743	97.5862	673
Dao Nong	DN09	24.6742	97.5861	670
Dao Nong	DN10	24.6743	97.5858	677
Dao Nong	DN11	24.6742	97.5854	670
Dao Nong	DN12	24.674	97.5854	667
Dao Nong	DN13	24.6742	97.5857	665
Dao Nong	DN14	24.6738	97.5857	674
Dao Nong	DN15	24.6737	97.5859	670
Dao Nong	DN16	24.6735	97.5855	676
Dao Nong	DN17	24.6735	97.5858	677
Dao Nong	DN19	24.6733	97.586	676
Dao Nong	DN20	24.6725	97.5864	667
Dao Nong	DN25	24.6729	97.5886	681
Dao Nong	DN26	24.6726	97.5884	679
Dao Nong	DN27	24.672	97.5884	682
Dao Nong	DN28	24.672	97.588	678
Dao Nong	DN29	24.6719	97.5878	658
Dao Nong	DN30	24.6725	97.5865	675
Dao Nong	DN31	24.6718	97.5859	681
Dao Nong	DN32	24.6715	97.5858	673
Dao Nong	DN33	24.6714	97.5858	670
Dao Nong	DN34	24.6754	97.5862	654
Dao Nong	DN38	24.6756	97.585	694
Dao Nong	DN39	24.6756	97.585	694
Dao Nong	DN40	24.6707	97.5846	686
Dao Nong	DN41	24.6709	97.5848	687
Dao Nong	DN42	24.671	97.5848	684
Dao Nong	DN43	24.6703	97.5839	677
Dao Nong	DN44	24.6703	97.5838	670
Dao Nong	DN45	24.6705	97.5843	674
Dao Nong	DN46	24.6712	97.5843	674
Dao Nong	DN47	24.6712	97.5839	679
Dao Nong	DN48	24.6709	97.5833	658
Dao Nong	DN49	24.6721	97.5888	661
Dao Nong	DN50	24.6713	97.5842	683
Dao Nong	DN51	24.6705	97.5821	632
Dao Nong	DN52	24.6712	97.5822	624
Dao Nong	DN53	24.6717	97.5824	618
Dao Nong	DN54	24.6721	97.5824	619
Dao Nong	DN56	24.6733	97.5825	624
Dao Nong	DN57	24.6734	97.5825	615
Dao Nong	DN58	24.6753	97.583	595
Ja Htu Kawng	JHK01	24.7102	97.5681	245
Ja Htu Kawng	JHK02	24.7092	97.5674	253
Ja Htu Kawng	JHK03	24.7056	97.5655	266
Ja Htu Kawng	JHK04	24.706	97.5648	280
Ja Htu Kawng	JHK06	24.7096	97.5679	258
Ja Htu Kawng	JHK07	24.7096	97.5679	255
Ja Htu Kawng	JHK08	24.7073	97.5667	260
Ja Htu Kawng	JHK10	24.7098	97.5691	252
Ja Htu Kawng	JHK11	24.7052	97.5653	272
Ja Htu Kawng	JHK12	24.7061	97.5657	267
Ja Htu Kawng	JHK13	24.7056	97.5654	267
Ja Htu Kawng	JHK15	24.7093	97.5675	255
Ja Htu Kawng	JHK18	24.7047	97.565	273
Ja Htu Kawng	JHK19	24.7046	97.5651	267
Ja Htu Kawng	JHK21	24.7092	97.5679	258
Ja Htu Kawng	JHK22	24.7091	97.5679	258
Ja Htu Kawng	JHK23	24.7061	97.5652	273
Ja Htu Kawng	JHK24	24.7098	97.5676	254
Ja Htu Kawng	JHK25	24.7099	97.5679	254
Ja Htu Kawng	JHK26	24.7095	97.5677	260
Ja Htu Kawng	JHK27	24.7061	97.5666	259
Ja Htu Kawng	JHK28	24.7099	97.5679	252
Ja Htu Kawng	JHK29	24.7094	97.5678	256
Ja Htu Kawng	JHK30	24.7099	97.5678	254
Ja Htu Kawng	JHK32	24.707	97.5666	255
Ja Htu Kawng	JHK34	24.7077	97.5663	260
Ja Htu Kawng	JHK35	24.7045	97.5651	267
Ja Htu Kawng	JHK43	24.709	97.5652	308
Ja Htu Kawng	JHK45	24.7104	97.5665	302
Ja Htu Kawng	JHK61	24.7058	97.5648	278
Ja Htu Kawng	JHK62	24.7058	97.5662	260
Ja Htu Kawng	JHK63	24.7068	97.5667	262
Ja Htu Kawng	JHK64	24.7101	97.5683	263
Ja Htu Kawng	JHK65	24.71	97.5681	251
Simsa Lawk	L1-01	24.7719	97.5691	331
Simsa Lawk	L1-06	24.768	97.5669	307
Simsa Lawk	L1-101	24.7697	97.5695	328
Simsa Lawk	L1-109	24.7706	97.5695	326
Simsa Lawk	L1-110	24.7708	77.5696	322
Simsa Lawk	L1-111	24.7708	77.5696	322
Simsa Lawk	L1-114	24.7707	97.5689	332
Simsa Lawk	L1-115	24.7707	97.568	334
Simsa Lawk	L1-116	24.7707	97.568	334
Simsa Lawk	L1-118	24.7709	97.569	333
Simsa Lawk	L1-119	24.7709	97.5683	333
Simsa Lawk	L1-122	24.7709	97.5677	373
Simsa Lawk	L1-123	24.771	97.5674	379
Simsa Lawk	L1-125	24.7713	97.5676	378
Simsa Lawk	L1-127	24.7716	97.5678	377
Simsa Lawk	L1-131	24.7713	97.5689	327
Simsa Lawk	L1-137	24.7722	97.5698	335
Simsa Lawk	L1-26	24.7671	97.5677	305
Simsa Lawk	L1-38	24.7676	97.5686	323
Simsa Lawk	L1-51	24.7679	97.5689	314
Simsa Lawk	L1-52	24.7681	97.5691	315
Simsa Lawk	L1-65	24.7687	97.5688	322
Simsa Lawk	L1-71	24.7689	97.5689	319
Simsa Lawk	L1-72	24.7688	97.5691	320
Simsa Lawk	L1-73	24.7687	97.5692	320
Simsa Lawk	L1-81	24.7693	97.5699	318
Simsa Lawk	L1-91	24.7699	97.5688	320
Simsa Lawk	L1-92	24.77	97.5691	327
Simsa Lawk	L1-93	24.7705	97.5689	320
Simsa Lawk	L1-94	24.7704	97.5686	317
Simsa Lawk	L1-96	24.7701	97.5679	317
Mung Seng Yang	MSY01	24.7284	97.5579	215
Mung Seng Yang	MSY02	24.7285	97.559	209
Mung Seng Yang	MSY04	24.7585	97.5539	224
Mung Seng Yang	MSY05	24.7282	97.4456	216
Mung Seng Yang	MSY06	24.7285	97.5545	216
Mung Seng Yang	MSY07	24.7282	97.5548	214
Mung Seng Yang	MSY08	24.7281	97.555	210
Mung Seng Yang	MSY09	24.7279	97.5549	218
Mung Seng Yang	MSY10	24.7282	97.5553	210
Mung Seng Yang	MSY12	24.729	97.5554	221
Mung Seng Yang	MSY13	24.7289	97.5554	219
Mung Seng Yang	MSY14	24.7283	97.5556	225
Mung Seng Yang	MSY15	24.7283	97.5559	221
Mung Seng Yang	MSY16	24.729	97.5562	214
Mung Seng Yang	MSY17	24.7208	97.5564	221
Mung Seng Yang	MSY18	24.7282	97.5594	220
Mung Seng Yang	MSY19	24.7276	97.5573	227
Mung Seng Yang	MSY21	24.7277	97.56	224
Mung Seng Yang	MSY22	24.7281	97.5597	220
Mung Seng Yang	MSY23	24.7277	97.5595	224
Mung Seng Yang	MSY24	24.7279	97.5594	211
Mung Seng Yang	MSY25	24.7279	97.559	222
Mung Seng Yang	MSY26	24.7282	97.5584	223
Mung Seng Yang	MSY27	24.7284	97.5582	222
Mung Seng Yang	MSY28	24.7282	97.5582	221
Mung Seng Yang	MSY29	24.7282	97.5579	224
Mung Seng Yang	MSY30	24.7285	97.5578	225
Mung Seng Yang	MSY31	24.7283	97.5576	228
Mung Seng Yang	MSY32	24.7286	97.5573	230
Mung Seng Yang	MSY33	24.7284	97.557	227
Mung Seng Yang	MSY34	24.7284	97.5568	216
Mung Seng Yang	MSY35	24.728	97.5571	223
Mung Seng Yang	MSY36	24.7284	97.5566	221
Mung Seng Yang	MSY37	24.7281	7.55656	222
Mung Seng Yang	MSY41	24.7274	97.5602	233
Mung Seng Yang	MSY42	24.7274	97.56	232
Mung Seng Yang	MSY43	24.728	97.5603	222
Mung Seng Yang	MSY44	24.7281	97.5602	220
Mung Seng Yang	MSY45	24.7283	97.5596	214
Mung Seng Yang	MSY46	24.7289	97.558	230
Na Bang	NB01	24.7268	97.5727	281
Na Bang	NB02	24.7264	97.5734	274
Na Bang	NB03	24.7262	97.5725	273
Na Bang	NB04	24.7258	97.5728	264
Na Bang	NB05	24.7257	97.5724	263
Na Bang	NB06	24.7256	97.5724	263
Na Bang	NB07	24.7261	97.5717	279
Na Bang	NB08	24.7262	97.5715	275
Na Bang	NB09	24.7267	97.5719	295
Na Bang	NB10	24.7265	97.5714	287
Na Bang	NB11	24.7263	97.5711	281
Na Bang	NB12	24.7257	97.5708	267
Na Bang	NB14	24.7254	97.5701	262
Na Bang	NB15	24.7251	97.5709	262
Na Bang	NB16	24.7252	97.5714	268
Na Bang	NB17	24.7249	97.5717	267
Na Bang	NB18	24.725	97.5714	265
Na Bang	NB19	24.7247	97.5715	266
Na Bang	NB20	24.725	97.5712	263
Na Bang	NB21	24.7249	97.571	261
Na Bang	NB22	24.7245	97.5713	263
Na Bang	NB23	24.7244	97.5711	263
Na Bang	NB24	24.7243	97.571	261
Na Bang	NB25	24.7243	97.5709	260
Na Bang	NB26	24.7243	97.5704	257
Na Bang	NB27	24.7241	97.5702	254
Na Bang	NB28	24.7243	97.5702	254
Na Bang	NB29	24.7244	97.5719	266
Na Bang	NB30	24.7244	97.5721	268
Na Bang	NB31	24.7243	97.5721	265
Na Bang	NB32	24.7228	97.5722	271
Na Bang	NB33	24.7231	97.5719	265
Na Bang	NB34	24.7229	97.5715	261
Na Bang	NB35	24.7232	97.5715	265
Na Bang	NB36	24.7233	97.5713	264
Na Bang	NB37	24.7233	97.571	259
Na Bang	NB44	24.7302	97.5675	257
Na Bang	NB45	24.7305	97.567	243
Na Bang	NB46	24.7304	97.5667	246
Na Bang	NB48	24.7301	97.5671	238
Na Bang	NB49	24.73	97.567	242
Na Bang	NB50	24.7296	97.5666	233
Na Bang	NB51	24.7296	97.5664	240
Na Bang	NB52	24.9295	97.5662	237
Na Bang	NB53	24.7293	97.5664	240
Na Bang	NB55	24.7293	97.5645	235
Na Bang	NB57	24.7298	97.5678	241
Na Bang	NB60	24.7298	97.5666	260
Na Bang	NB63	24.7217	97.5723	253
Na Bang	NB64	24.7216	97.5722	256
Na Bang	NB65	24.7214	97.572	262
Na Bang	NB66	24.7214	97.5718	272
Na Bang	NB67	24.7211	97.5717	266
Na Bang	NB68	24.721	97.5716	258
Na Bang	NB69	24.7209	97.5715	245
Na Bang	NB71	24.7203	97.5719	251
Na Bang	NB73	24.7209	97.5712	248
Na Bang	NB74	24.721	97.5713	255
Na Bang	NB75	24.7211	97.5714	259
Na Bang	NB76	24.7215	97.5716	256
Na Bang	NB78	24.7214	97.5713	253
Na Bang	NB79	24.7218	97.5709	256
Na Bang	NB80	24.7215	97.5707	255
Na Bang	NB81	24.7216	97.5705	254
Na Bang	NB87	24.7218	97.5702	266
Na Bang	NB88	24.7219	97.5704	246
Na Bang	NB89	24.7221	97.5726	258
Na Bang	NB90	24.7221	97.5702	249
